# Supplementary material for: Membrane Tubulation with a Biomembrane Force Probe
Source: Membranes (Basel). 2023 Dec 18;13(12):910. doi: 10.3390/membranes13120910 (PMC10744658; doi:10.3390/membranes13120910)
Supplement: Supplementary file 1 [file membranes-13-00910-s001.zip]

Archive with 5 entries (5 files):
- Video_S1.mp4
- Video_S2.mp4
- Video_S3.mp4
- Video_S4.mp4
- Video_S5.mp4
